# Supplementary material for: Do flowers removed of either nectar or pollen attract fewer bumblebee pollinators? An experimental test in Impatiens oxyanthera
Source: AoB Plants. 2021 May 28;13(4):plab029. doi: 10.1093/aobpla/plab029 (PMC8255076; doi:10.1093/aobpla/plab029)
Supplement: plab029_suppl_Supplementary_Materials [file plab029_suppl_supplementary_materials.zip]

Archive with 4 entries (4 files):
- plab029_suppl_Supplementary_Video_S2.mp4
- plab029_suppl_Supplementary_Video_S3.mp4
- plab029_suppl_Supplementary_Data.xlsx
- plab029_suppl_Supplementary_Video_S1.mp4
