# Supplementary material for: Do flowers removed of either nectar or pollen attract fewer bumblebee pollinators? An experimental test in Impatiens oxyanthera
Source: AoB Plants. 2021 May 28;13(4):plab029. doi: 10.1093/aobpla/plab029 (PMC8255076; doi:10.1093/aobpla/plab029)
Supplement: plab029_suppl_Supplementary_Materials [file plab029_suppl_supplementary_materials.zip › plab029_suppl_Supplementary_Data.xlsx]

## Sheet: Info
Do flowers removed of either nectar or pollen attract fewer bumblebee pollinators? An experimental test in Impatiens oxyanthera
Deng-fei Li, Xian-chun Yan, Yi Lin, Li Wang and Qiong Wang
The data sheet "Insect visits" provides raw data of floral visits by various insects to flowers in Impatiens oxyanthera.
The data sheet "Nectar production" provides raw data of daily variation in nectar volume of Impatiens oxyanthera.
The data sheet "Pollen production" provides raw data of pollen grains of each flower of Impatiens oxyanthera.
The data sheet "Fruit set and seed set" provides raw data of fruit set and seed set under different pollination treatments in Impatiens oxyanthera.
The data sheet "Visitation rates" provides raw data of visitation rates by pollinator Bombus trifasciatus to flowers of four experimental treatments in Impatiens oxyanthera.
The data sheet "Visit duration" provides raw data of visit duration by pollinator Bombus trifasciatus to flowers of four experimental treatments in Impatiens oxyanthera.

## Sheet: Insect visits
Raw data of floral visits by various insects to flowers in Impatiens oxyanthera, collected by Dengfei LI and Yi Lin
Year	Plot NO.	Day of observation	Time period	Inscet	No. of visited flowers	No. of observed flowers	Visits per flower	Visits to observed flowers
2020	1	2020-08-18	11:45—12:15	Bombus trifasciatus	7	20	0.35	2
2020	1	2020-08-18	12:15—12:45	Bombus trifasciatus	9	20	0.45	1
2020	1	2020-08-18	12:45—13:15	Bombus trifasciatus	20	20	1	3
2020	1	2020-08-18	13:15—13:45	Bombus trifasciatus	12	20	0.6	2
2020	1	2020-08-18	13:45—14:15	Bombus trifasciatus	10	20	0.5	2
2020	1	2020-08-18	14:15—14:45	Bombus trifasciatus	20	20	1	2
2020	1	2020-08-18	14:45—15:15	Bombus trifasciatus	7	20	0.35	1
2020	1	2020-08-18	17:40—18:10	Bombus trifasciatus	0	20	0	0
2020	1	2020-08-18	18:10—18:40	Bombus trifasciatus	0	20	0	0
2020	1	2020-08-19	12:30—13:00	Bombus trifasciatus	7	20	0.35	2
2020	1	2020-08-19	13:00—13:30	Bombus trifasciatus	20	20	1	5
2020	1	2020-08-19	13:30—14:00	Bombus trifasciatus	1	20	0.05	1
2020	1	2020-08-19	14:00—14:30	Bombus trifasciatus	0	20	0	0
2020	1	2020-08-19	14:30—15:00	Bombus trifasciatus	13	20	0.65	2
2020	1	2020-08-19	15:00—15:30	Bombus trifasciatus	3	20	0.15	2
2020	1	2020-08-19	15:30—16:00	Bombus trifasciatus	0	20	0	0
2020	1	2020-08-20	8:00—8:30	Bombus trifasciatus	11	20	0.55	2
2020	1	2020-08-20	8:30—9:00	Bombus trifasciatus	12	20	0.6	1
2020	1	2020-08-20	9:00—9:30	Bombus trifasciatus	10	20	0.5	3
2020	1	2020-08-20	9:30—10:00	Bombus trifasciatus	12	20	0.6	4
2020	1	2020-08-20	10:00—10:30	Bombus trifasciatus	10	20	0.5	2
2020	1	2020-08-20	10:30—11:00	Bombus trifasciatus	11	20	0.55	4
2020	1	2020-08-20	11:30—12:00	Bombus trifasciatus	20	20	1	1
2020	1	2020-08-20	12:00—12:30	Bombus trifasciatus	0	20	0	0
2020	1	2020-08-20	12:30—13:00	Bombus trifasciatus	14	20	0.7	1
2020	1	2020-08-20	13:00—13:30	Bombus trifasciatus	18	20	0.9	1
2020	1	2020-08-20	13:30—14:00	Bombus trifasciatus	13	20	0.65	1
2020	1	2020-08-20	14:00—14:30	Bombus trifasciatus	20	20	1	3
2020	1	2020-08-20	14:30—15:00	Bombus trifasciatus	0	20	0	0
2020	1	2020-08-20	15:00—15:30	Bombus trifasciatus	12	20	0.6	2
2020	1	2020-08-20	15:30—16:00	Bombus trifasciatus	9	20	0.45	1
2020	1	2020-08-20	16:00—16:30	Bombus trifasciatus	9	20	0.45	1
2020	1	2020-08-20	16:30—17:00	Bombus trifasciatus	16	20	0.8	4
2020	2	2020-08-18	11:45—12:15	Bombus trifasciatus	10	20	0.5	3
2020	2	2020-08-18	12:15—12:45	Bombus trifasciatus	12	20	0.6	2
2020	2	2020-08-18	12:45—13:15	Bombus trifasciatus	15	20	0.75	3
2020	2	2020-08-18	13:15—13:45	Bombus trifasciatus	20	20	1	4
2020	2	2020-08-18	13:45—14:15	Bombus trifasciatus	12	20	0.6	1
2020	2	2020-08-18	14:15—14:45	Bombus trifasciatus	10	20	0.5	2
2020	2	2020-08-18	14:45—15:15	Bombus trifasciatus	9	20	0.45	1
2020	2	2020-08-18	17:40—18:10	Bombus trifasciatus	0	20	0	0
2020	2	2020-08-18	18:10—18:40	Bombus trifasciatus	0	20	0	0
2020	2	2020-08-19	12:30—13:00	Bombus trifasciatus	11	20	0.55	2
2020	2	2020-08-19	13:00—13:30	Bombus trifasciatus	20	20	1	2
2020	2	2020-08-19	13:30—14:00	Bombus trifasciatus	20	20	1	2
2020	2	2020-08-19	14:00—14:30	Bombus trifasciatus	0	20	0	0
2020	2	2020-08-19	14:30—15:00	Bombus trifasciatus	5	20	0.25	1
2020	2	2020-08-19	15:00—15:30	Bombus trifasciatus	12	20	0.6	4
2020	2	2020-08-19	15:30—16:00	Bombus trifasciatus	0	20	0	0
2020	2	2020-08-20	8:00—8:30	Bombus trifasciatus	7	20	0.35	1
2020	2	2020-08-20	8:30—9:00	Bombus trifasciatus	0	20	0	0
2020	2	2020-08-20	9:00—9:30	Bombus trifasciatus	8	20	0.4	4
2020	2	2020-08-20	9:30—10:00	Bombus trifasciatus	3	20	0.15	2
2020	2	2020-08-20	10:00—10:30	Bombus trifasciatus	6	20	0.3	2
2020	2	2020-08-20	10:30—11:00	Bombus trifasciatus	6	20	0.3	3
2020	2	2020-08-20	11:30—12:00	Bombus trifasciatus	1	20	0.05	1
2020	2	2020-08-20	12:00—12:30	Bombus trifasciatus	2	20	0.1	1
2020	2	2020-08-20	12:30—13:00	Bombus trifasciatus	0	20	0	0
2020	2	2020-08-20	13:00—13:30	Bombus trifasciatus	0	20	0	0
2020	2	2020-08-20	13:30—14:00	Bombus trifasciatus	0	20	0	0
2020	2	2020-08-20	14:00—14:30	Bombus trifasciatus	14	20	0.7	4
2020	2	2020-08-20	14:30—15:00	Bombus trifasciatus	0	20	0	0
2020	2	2020-08-20	15:00—15:30	Bombus trifasciatus	0	20	0	0
2020	2	2020-08-20	15:30—16:00	Bombus trifasciatus	0	20	0	0
2020	2	2020-08-20	16:00—16:30	Bombus trifasciatus	0	20	0	0
2020	2	2020-08-20	16:30—17:00	Bombus trifasciatus	0	20	0	0
2020	1	2020-08-18	11:45—12:15	Bombus breviceps	0	20	0	0
2020	1	2020-08-18	12:15—12:45	Bombus breviceps	0	20	0	0
2020	1	2020-08-18	12:45—13:15	Bombus breviceps	0	20	0	0
2020	1	2020-08-18	13:15—13:45	Bombus breviceps	0	20	0	0
2020	1	2020-08-18	13:45—14:15	Bombus breviceps	0	20	0	0
2020	1	2020-08-18	14:15—14:45	Bombus breviceps	0	20	0	0
2020	1	2020-08-18	14:45—15:15	Bombus breviceps	0	20	0	0
2020	1	2020-08-18	17:40—18:10	Bombus breviceps	0	20	0	0
2020	1	2020-08-18	18:10—18:40	Bombus breviceps	0	20	0	0
2020	1	2020-08-19	12:30—13:00	Bombus breviceps	0	20	0	0
2020	1	2020-08-19	13:00—13:30	Bombus breviceps	0	20	0	0
2020	1	2020-08-19	13:30—14:00	Bombus breviceps	10	20	0.5	3
2020	1	2020-08-19	14:00—14:30	Bombus breviceps	1	20	0.05	1
2020	1	2020-08-19	14:30—15:00	Bombus breviceps	4	20	0.2	2
2020	1	2020-08-19	15:00—15:30	Bombus breviceps	0	20	0	0
2020	1	2020-08-19	15:30—16:00	Bombus breviceps	1	20	0.05	1
2020	1	2020-08-20	8:00—8:30	Bombus breviceps	0	20	0	0
2020	1	2020-08-20	8:30—9:00	Bombus breviceps	0	20	0	0
2020	1	2020-08-20	9:00—9:30	Bombus breviceps	8	20	0.4	1
2020	1	2020-08-20	9:30—10:00	Bombus breviceps	5	20	0.25	2
2020	1	2020-08-20	10:00—10:30	Bombus breviceps	0	20	0	0
2020	1	2020-08-20	10:30—11:00	Bombus breviceps	3	20	0.15	1
2020	1	2020-08-20	11:30—12:00	Bombus breviceps	0	20	0	0
2020	1	2020-08-20	12:00—12:30	Bombus breviceps	5	20	0.25	2
2020	1	2020-08-20	12:30—13:00	Bombus breviceps	1	20	0.05	1
2020	1	2020-08-20	13:00—13:30	Bombus breviceps	5	20	0.25	1
2020	1	2020-08-20	13:30—14:00	Bombus breviceps	3	20	0.15	2
2020	1	2020-08-20	14:00—14:30	Bombus breviceps	0	20	0	0
2020	1	2020-08-20	14:30—15:00	Bombus breviceps	5	20	0.25	1
2020	1	2020-08-20	15:00—15:30	Bombus breviceps	5	20	0.25	1
2020	1	2020-08-20	15:30—16:00	Bombus breviceps	4	20	0.2	2
2020	1	2020-08-20	16:00—16:30	Bombus breviceps	0	20	0	0
2020	1	2020-08-20	16:30—17:00	Bombus breviceps	0	20	0	0
2020	2	2020-08-18	11:45—12:15	Bombus breviceps	0	20	0	0
2020	2	2020-08-18	12:15—12:45	Bombus breviceps	0	20	0	0
2020	2	2020-08-18	12:45—13:15	Bombus breviceps	0	20	0	0
2020	2	2020-08-18	13:15—13:45	Bombus breviceps	0	20	0	0
2020	2	2020-08-18	13:45—14:15	Bombus breviceps	0	20	0	0
2020	2	2020-08-18	14:15—14:45	Bombus breviceps	0	20	0	0
2020	2	2020-08-18	14:45—15:15	Bombus breviceps	0	20	0	0
2020	2	2020-08-18	17:40—18:10	Bombus breviceps	0	20	0	0
2020	2	2020-08-18	18:10—18:40	Bombus breviceps	0	20	0	0
2020	2	2020-08-19	12:30—13:00	Bombus breviceps	0	20	0	0
2020	2	2020-08-19	13:00—13:30	Bombus breviceps	0	20	0	0
2020	2	2020-08-19	13:30—14:00	Bombus breviceps	18	20	0.9	1
2020	2	2020-08-19	14:00—14:30	Bombus breviceps	20	20	1	2
2020	2	2020-08-19	14:30—15:00	Bombus breviceps	14	20	0.7	2
2020	2	2020-08-19	15:00—15:30	Bombus breviceps	11	20	0.55	2
2020	2	2020-08-19	15:30—16:00	Bombus breviceps	0	20	0	0
2020	2	2020-08-20	8:00—8:30	Bombus breviceps	0	20	0	0
2020	2	2020-08-20	8:30—9:00	Bombus breviceps	20	20	1	2
2020	2	2020-08-20	9:00—9:30	Bombus breviceps	2	20	0.1	1
2020	2	2020-08-20	9:30—10:00	Bombus breviceps	20	20	1	4
2020	2	2020-08-20	10:00—10:30	Bombus breviceps	0	20	0	0
2020	2	2020-08-20	10:30—11:00	Bombus breviceps	20	20	1	3
2020	2	2020-08-20	11:30—12:00	Bombus breviceps	9	20	0.45	2
2020	2	2020-08-20	12:00—12:30	Bombus breviceps	12	20	0.6	3
2020	2	2020-08-20	12:30—13:00	Bombus breviceps	8	20	0.4	3
2020	2	2020-08-20	13:00—13:30	Bombus breviceps	10	20	0.5	3
2020	2	2020-08-20	13:30—14:00	Bombus breviceps	8	20	0.4	2
2020	2	2020-08-20	14:00—14:30	Bombus breviceps	0	20	0	0
2020	2	2020-08-20	14:30—15:00	Bombus breviceps	14	20	0.7	3
2020	2	2020-08-20	15:00—15:30	Bombus breviceps	20	20	1	4
2020	2	2020-08-20	15:30—16:00	Bombus breviceps	14	20	0.7	3
2020	2	2020-08-20	16:00—16:30	Bombus breviceps	0	20	0	0
2020	2	2020-08-20	16:30—17:00	Bombus breviceps	0	20	0	0
2020	1	2020-08-18	11:45—12:15	butterfly	3	20	0.15	2
2020	1	2020-08-18	12:15—12:45	butterfly	0	20	0	0
2020	1	2020-08-18	12:45—13:15	butterfly	0	20	0	0
2020	1	2020-08-18	13:15—13:45	butterfly	0	20	0	0
2020	1	2020-08-18	13:45—14:15	butterfly	0	20	0	0
2020	1	2020-08-18	14:15—14:45	butterfly	0	20	0	0
2020	1	2020-08-18	14:45—15:15	butterfly	0	20	0	0
2020	1	2020-08-18	17:40—18:10	butterfly	0	20	0	0
2020	1	2020-08-18	18:10—18:40	butterfly	0	20	0	0
2020	1	2020-08-19	12:30—13:00	butterfly	0	20	0	0
2020	1	2020-08-19	13:00—13:30	butterfly	0	20	0	0
2020	1	2020-08-19	13:30—14:00	butterfly	0	20	0	0
2020	1	2020-08-19	14:00—14:30	butterfly	0	20	0	0
2020	1	2020-08-19	14:30—15:00	butterfly	4	20	0.2	1
2020	1	2020-08-19	15:00—15:30	butterfly	0	20	0	0
2020	1	2020-08-19	15:30—16:00	butterfly	0	20	0	0
2020	1	2020-08-20	8:00—8:30	butterfly	0	20	0	0
2020	1	2020-08-20	8:30—9:00	butterfly	0	20	0	0
2020	1	2020-08-20	9:00—9:30	butterfly	0	20	0	0
2020	1	2020-08-20	9:30—10:00	butterfly	1	20	0.05	1
2020	1	2020-08-20	10:00—10:30	butterfly	3	20	0.15	1
2020	1	2020-08-20	10:30—11:00	butterfly	1	20	0.05	1
2020	1	2020-08-20	11:30—12:00	butterfly	0	20	0	0
2020	1	2020-08-20	12:00—12:30	butterfly	0	20	0	0
2020	1	2020-08-20	12:30—13:00	butterfly	0	20	0	0
2020	1	2020-08-20	13:00—13:30	butterfly	2	20	0.1	1
2020	1	2020-08-20	13:30—14:00	butterfly	3	20	0.15	2
2020	1	2020-08-20	14:00—14:30	butterfly	0	20	0	0
2020	1	2020-08-20	14:30—15:00	butterfly	0	20	0	0
2020	1	2020-08-20	15:00—15:30	butterfly	0	20	0	0
2020	1	2020-08-20	15:30—16:00	butterfly	0	20	0	0
2020	1	2020-08-20	16:00—16:30	butterfly	0	20	0	0
2020	1	2020-08-20	16:30—17:00	butterfly	0	20	0	0
2020	2	2020-08-18	11:45—12:15	butterfly	0	20	0	0
2020	2	2020-08-18	12:15—12:45	butterfly	0	20	0	0
2020	2	2020-08-18	12:45—13:15	butterfly	0	20	0	0
2020	2	2020-08-18	13:15—13:45	butterfly	0	20	0	0
2020	2	2020-08-18	13:45—14:15	butterfly	0	20	0	0
2020	2	2020-08-18	14:15—14:45	butterfly	0	20	0	0
2020	2	2020-08-18	14:45—15:15	butterfly	0	20	0	0
2020	2	2020-08-18	17:40—18:10	butterfly	0	20	0	0
2020	2	2020-08-18	18:10—18:40	butterfly	0	20	0	0
2020	2	2020-08-19	12:30—13:00	butterfly	0	20	0	0
2020	2	2020-08-19	13:00—13:30	butterfly	0	20	0	0
2020	2	2020-08-19	13:30—14:00	butterfly	0	20	0	0
2020	2	2020-08-19	14:00—14:30	butterfly	0	20	0	0
2020	2	2020-08-19	14:30—15:00	butterfly	0	20	0	0
2020	2	2020-08-19	15:00—15:30	butterfly	0	20	0	0
2020	2	2020-08-19	15:30—16:00	butterfly	0	20	0	0
2020	2	2020-08-20	8:00—8:30	butterfly	0	20	0	0
2020	2	2020-08-20	8:30—9:00	butterfly	0	20	0	0
2020	2	2020-08-20	9:00—9:30	butterfly	0	20	0	0
2020	2	2020-08-20	9:30—10:00	butterfly	9	20	0.45	2
2020	2	2020-08-20	10:00—10:30	butterfly	9	20	0.45	2
2020	2	2020-08-20	10:30—11:00	butterfly	0	20	0	0
2020	2	2020-08-20	11:30—12:00	butterfly	0	20	0	0
2020	2	2020-08-20	12:00—12:30	butterfly	1	20	0.05	1
2020	2	2020-08-20	12:30—13:00	butterfly	9	20	0.45	1
2020	2	2020-08-20	13:00—13:30	butterfly	4	20	0.2	2
2020	2	2020-08-20	13:30—14:00	butterfly	9	20	0.45	2
2020	2	2020-08-20	14:00—14:30	butterfly	0	20	0	0
2020	2	2020-08-20	14:30—15:00	butterfly	0	20	0	0
2020	2	2020-08-20	15:00—15:30	butterfly	0	20	0	0
2020	2	2020-08-20	15:30—16:00	butterfly	0	20	0	0
2020	2	2020-08-20	16:00—16:30	butterfly	0	20	0	0
2020	2	2020-08-20	16:30—17:00	butterfly	0	20	0	0
2020	1	2020-08-18	11:45—12:15	honey bee	0	20	0	0
2020	1	2020-08-18	12:15—12:45	honey bee	0	20	0	0
2020	1	2020-08-18	12:45—13:15	honey bee	0	20	0	0
2020	1	2020-08-18	13:15—13:45	honey bee	0	20	0	0
2020	1	2020-08-18	13:45—14:15	honey bee	0	20	0	0
2020	1	2020-08-18	14:15—14:45	honey bee	0	20	0	0
2020	1	2020-08-18	14:45—15:15	honey bee	0	20	0	0
2020	1	2020-08-18	17:40—18:10	honey bee	0	20	0	0
2020	1	2020-08-18	18:10—18:40	honey bee	0	20	0	0
2020	1	2020-08-19	12:30—13:00	honey bee	0	20	0	0
2020	1	2020-08-19	13:00—13:30	honey bee	0	20	0	0
2020	1	2020-08-19	13:30—14:00	honey bee	0	20	0	0
2020	1	2020-08-19	14:00—14:30	honey bee	0	20	0	0
2020	1	2020-08-19	14:30—15:00	honey bee	0	20	0	0
2020	1	2020-08-19	15:00—15:30	honey bee	0	20	0	0
2020	1	2020-08-19	15:30—16:00	honey bee	0	20	0	0
2020	1	2020-08-20	8:00—8:30	honey bee	0	20	0	0
2020	1	2020-08-20	8:30—9:00	honey bee	0	20	0	0
2020	1	2020-08-20	9:00—9:30	honey bee	0	20	0	0
2020	1	2020-08-20	9:30—10:00	honey bee	0	20	0	0
2020	1	2020-08-20	10:00—10:30	honey bee	0	20	0	0
2020	1	2020-08-20	10:30—11:00	honey bee	5	20	0.25	2
2020	1	2020-08-20	11:30—12:00	honey bee	0	20	0	0
2020	1	2020-08-20	12:00—12:30	honey bee	0	20	0	0
2020	1	2020-08-20	12:30—13:00	honey bee	0	20	0	0
2020	1	2020-08-20	13:00—13:30	honey bee	0	20	0	0
2020	1	2020-08-20	13:30—14:00	honey bee	0	20	0	0
2020	1	2020-08-20	14:00—14:30	honey bee	0	20	0	0
2020	1	2020-08-20	14:30—15:00	honey bee	3	20	0.15	1
2020	1	2020-08-20	15:00—15:30	honey bee	0	20	0	0
2020	1	2020-08-20	15:30—16:00	honey bee	0	20	0	0
2020	1	2020-08-20	16:00—16:30	honey bee	0	20	0	0
2020	1	2020-08-20	16:30—17:00	honey bee	0	20	0	0
2020	2	2020-08-18	11:45—12:15	honey bee	0	20	0	0
2020	2	2020-08-18	12:15—12:45	honey bee	0	20	0	0
2020	2	2020-08-18	12:45—13:15	honey bee	0	20	0	0
2020	2	2020-08-18	13:15—13:45	honey bee	0	20	0	0
2020	2	2020-08-18	13:45—14:15	honey bee	0	20	0	0
2020	2	2020-08-18	14:15—14:45	honey bee	0	20	0	0
2020	2	2020-08-18	14:45—15:15	honey bee	0	20	0	0
2020	2	2020-08-18	17:40—18:10	honey bee	0	20	0	0
2020	2	2020-08-18	18:10—18:40	honey bee	0	20	0	0
2020	2	2020-08-19	12:30—13:00	honey bee	0	20	0	0
2020	2	2020-08-19	13:00—13:30	honey bee	0	20	0	0
2020	2	2020-08-19	13:30—14:00	honey bee	0	20	0	0
2020	2	2020-08-19	14:00—14:30	honey bee	0	20	0	0
2020	2	2020-08-19	14:30—15:00	honey bee	0	20	0	0
2020	2	2020-08-19	15:00—15:30	honey bee	0	20	0	0
2020	2	2020-08-19	15:30—16:00	honey bee	0	20	0	0
2020	2	2020-08-20	8:00—8:30	honey bee	0	20	0	0
2020	2	2020-08-20	8:30—9:00	honey bee	0	20	0	0
2020	2	2020-08-20	9:00—9:30	honey bee	0	20	0	0
2020	2	2020-08-20	9:30—10:00	honey bee	0	20	0	0
2020	2	2020-08-20	10:00—10:30	honey bee	0	20	0	0
2020	2	2020-08-20	10:30—11:00	honey bee	0	20	0	0
2020	2	2020-08-20	11:30—12:00	honey bee	3	20	0.15	2
2020	2	2020-08-20	12:00—12:30	honey bee	0	20	0	0
2020	2	2020-08-20	12:30—13:00	honey bee	0	20	0	0
2020	2	2020-08-20	13:00—13:30	honey bee	0	20	0	0
2020	2	2020-08-20	13:30—14:00	honey bee	0	20	0	0
2020	2	2020-08-20	14:00—14:30	honey bee	0	20	0	0
2020	2	2020-08-20	14:30—15:00	honey bee	0	20	0	0
2020	2	2020-08-20	15:00—15:30	honey bee	0	20	0	0
2020	2	2020-08-20	15:30—16:00	honey bee	0	20	0	0
2020	2	2020-08-20	16:00—16:30	honey bee	0	20	0	0
2020	2	2020-08-20	16:30—17:00	honey bee	0	20	0	0

## Sheet: Nectar production
Raw data of daily variation in nectar volume of Impatiens oxyanthera, collected by Dengfei Li
Plant NO.	Flower NO.	Time	Nectar volume (μl)
1	1	1st day	0.3
2	2	1st day	1.2
3	3	1st day	0.3
4	4	1st day	0.9
5	5	1st day	0.8
6	6	1st day	1.5
7	7	1st day	1.5
8	8	1st day	2.9
9	9	1st day	0.7
10	10	1st day	2.3
1	11	2nd day	5.8
2	12	2nd day	3.1
3	13	2nd day	2.3
4	14	2nd day	2.5
5	15	2nd day	3.8
6	16	2nd day	3.3
7	17	2nd day	4.3
8	18	2nd day	3.3
9	19	2nd day	3.1
10	20	2nd day	3.2
1	21	3rd day	3.8
2	22	3rd day	4.4
3	23	3rd day	6.4
4	24	3rd day	2.1
5	25	3rd day	2.4
6	26	3rd day	3.2
7	27	3rd day	2.7
8	28	3rd day	5.9
9	29	3rd day	5.3
10	30	3rd day	5.8
1	31	4th day	7.5
2	32	4th day	3.6
3	33	4th day	4.5
4	34	4th day	5.5
5	35	4th day	5.7
6	36	4th day	6.3
7	37	4th day	7.2
8	38	4th day	8.3
9	39	4th day	10.1
10	40	4th day	2.4
1	41	5th day	8.8
2	42	5th day	11.8
3	43	5th day	3.9
4	44	5th day	10.4
5	45	5th day	11.5
6	46	5th day	8.5
7	47	5th day	13.9
8	48	5th day	11.7
9	49	5th day	6.8
10	50	5th day	5.7

## Sheet: Pollen production
Raw data of pollen grains of each flower of Impatiens oxyanthera, collected by Li Wang
Plant NO.	Flower NO.	NO. of pollen grains
1	1	232000
1	2	212000
2	3	242000
2	4	232000
3	5	228000
3	6	238000
4	7	224000
4	8	254000
5	9	270000
5	10	336000

## Sheet: Fruit set and seed set
Raw data of fruit set and seed set under different pollination treatments in Impatiens oxyanthera, collected by Dengfei Li and Li Wang
Polllination treatment	Plant NO.	Flower No.	Fruit set	Developed seeds	Undeveloped ovules	Seed set
Open	1	1	1	7	6	0.538462
Open	1	2	1	5	7	0.416667
Open	1	3	1	7	5	0.583333
Open	2	4	1	7	6	0.538462
Open	2	5	0	0	12	0
Open	2	6	1	9	5	0.642857
Open	3	7	1	10	5	0.666667
Open	3	8	1	6	8	0.428571
Open	3	9	1	6	5	0.545455
Open	4	10	1	6	7	0.461538
Open	4	11	1	11	2	0.846154
Open	4	12	0	0	13	0
Open	5	13	0	0	12	0
Open	5	14	1	7	5	0.583333
Open	5	15	1	8	8	0.5
Open	6	16	1	7	5	0.583333
Open	6	17	1	7	7	0.5
Open	6	18	1	4	9	0.307692
Open	7	19	1	6	6	0.5
Open	7	20	1	8	4	0.666667
Bagged	1	1	0	0	12	0
Bagged	1	2	0	0	12	0
Bagged	2	3	0	0	13	0
Bagged	2	4	0	0	14	0
Bagged	2	5	0	0	12	0
Bagged	3	6	0	0	12	0
Bagged	3	7	0	0	11	0
Bagged	3	8	0	0	13	0
Bagged	4	9	0	0	12	0
Bagged	4	10	0	0	12	0
Bagged	4	11	0	0	11	0
Bagged	5	12	0	0	13	0
Bagged	5	13	0	0	11	0
Bagged	5	14	0	0	12	0
Bagged	6	15	0	0	11	0
Bagged	6	16	0	0	13	0
Bagged	6	17	0	0	12	0
Bagged	7	18	0	0	12	0
Bagged	7	19	0	0	14	0
Bagged	7	20	0	0	11	0
Selfed	1	1	0	0	12	0
Selfed	1	2	1	3	12	0.2
Selfed	1	3	1	10	6	0.625
Selfed	2	4	0	0	11	0
Selfed	2	5	1	7	8	0.466667
Selfed	2	6	1	5	7	0.416667
Selfed	3	7	0	0	12	0
Selfed	3	8	1	10	7	0.588235
Selfed	3	9	1	11	7	0.611111
Selfed	4	10	1	11	5	0.6875
Selfed	4	11	1	2	11	0.153846
Selfed	4	12	1	7	7	0.5
Selfed	5	13	1	7	7	0.5
Selfed	5	14	1	9	8	0.529412
Selfed	5	15	0	0	12	0
Selfed	6	16	1	12	3	0.8
Selfed	6	17	1	8	8	0.5
Selfed	6	18	1	12	3	0.8
Selfed	7	19	1	4	9	0.307692
Selfed	7	20	1	5	9	0.357143
Outcrossed	1	1	1	3	12	0.2
Outcrossed	1	2	1	9	5	0.642857
Outcrossed	1	3	0	0	12	0
Outcrossed	2	4	1	5	6	0.454545
Outcrossed	2	5	1	7	8	0.466667
Outcrossed	3	6	1	7	8	0.466667
Outcrossed	3	7	1	3	7	0.3
Outcrossed	3	8	1	8	7	0.533333
Outcrossed	4	9	1	7	7	0.5
Outcrossed	4	10	1	6	6	0.5
Outcrossed	4	11	1	8	7	0.533333
Outcrossed	5	12	1	4	10	0.285714
Outcrossed	5	13	1	8	6	0.571429
Outcrossed	5	14	1	8	6	0.571429
Outcrossed	6	15	1	4	7	0.363636
Outcrossed	6	16	1	9	5	0.642857
Outcrossed	6	17	1	6	8	0.428571
Outcrossed	7	18	1	8	5	0.615385
Outcrossed	7	19	1	4	10	0.285714
Outcrossed	7	20	1	6	9	0.4

## Sheet: Visitation rates
Raw data of visitation rates by pollinator Bombus trifasciatus to flowers of four experimental treatments in Impatiens oxyanthera, collected by Dengfei Li, Yi Lin and Qiong Wang
Year	Day of observation	Time period	No. of visited control flowers	No. of observed control flowers	Visits per control flower	No. of visited flowers removed of pollen	No. of observed flowers removed of pollen	Visits per flower removed of pollen	No. of visited flowers removed of nectar	No. of observed flowers removed of nectar	Visits per flower removed of nectar	No. of visited flowers removed of pollen and nectar	No. of observed flowers removed of pollen and nectar	Visits per flower removed of pollen and nectar
2020	2020-08-19	8:00—8:30	7	20	0.35	2	20	0.1
2020	2020-08-19	8:30—9:00	9	20	0.45	9	20	0.45
2020	2020-08-19	9:00—9:30	20	20	1	5	20	0.25	1	20	0.05
2020	2020-08-19	9:30—10:00	12	20	0.6	14	20	0.7	1	20	0.05
2020	2020-08-19	10:00—10:30	10	20	0.5	1	20	0.05	5	20	0.25
2020	2020-08-19	10:30—11:00	20	20	1	24	20	1.2	1	20	0.05
2020	2020-08-19	12:00—12:30	7	20	0.35	6	20	0.3	7	20	0.35
2020	2020-08-19	12:30—13:00	0	20	0	0	20	0	0	20	0
2020	2020-08-19	13:00—13:30	0	20	0	26	20	1.3	7	20	0.35
2020	2020-08-19	13:30—14:00				14	20	0.7	10	20	0.5
2020	2020-08-19	14:00—14:30				0	20	0	0	20	0
2020	2020-08-19	14:30—15:00				12	20	0.6	1	20	0.05
2020	2020-08-19	15:00—15:30				2	20	0.1	10	20	0.5
2020	2020-08-19	15:30—16:00				0	20	0	0	20	0
2020	2020-08-20	8:00—8:30	11	20	0.55	5	20	0.25	2	20	0.1
2020	2020-08-20	8:30—9:00	20	20	1	19	20	0.95	0	20	0
2020	2020-08-20	9:00—9:30	20	20	1	14	20	0.7	2	20	0.1
2020	2020-08-20	9:30—10:00	0	20	0	16	20	0.8	5	20	0.25
2020	2020-08-20	10:00—10:30	5	20	0.25	15	20	0.75	1	20	0.05
2020	2020-08-20	10:30—11:00	12	20	0.6	25	20	1.25	0	20	0
2020	2020-08-20	11:00—11:30	0	20	0	16	20	0.8	1	20	0.05
2020	2020-08-20	12:00—12:30	7	20	0.35	21	20	1.05	0	20	0
2020	2020-08-20	12:30—13:00	20	20	1	17	20	0.85	0	20	0
2020	2020-08-20	13:00—13:30	1	20	0.05	14	20	0.7	0	20	0
2020	2020-08-20	13:30—14:00	0	20	0	21	20	1.05	0	20	0	7	20	0.35
2020	2020-08-20	14:00—14:30	13	20	0.65	16	20	0.8	7	20	0.35	0	20	0
2020	2020-08-20	14:30—15:00	3	20	0.15	0	20	0	0	20	0	0	20	0
2020	2020-08-20	15:00—15:30	0	20	0	16	20	0.8	0	20	0	0	20	0
2020	2020-08-20	15:30—16:00				1	20	0.05	0	20	0	0	20	0
2020	2020-08-20	16:00—16:30				7	20	0.35	0	20	0	0	20	0
2020	2020-08-20	16:30—17:00				20	20	1	0	20	0	0	20	0
2020	2020-08-21	8:00—8:30	11	20	0.55	17	20	0.85	0	20	0	9	20	0.45
2020	2020-08-21	8:30—9:00	12	20	0.6	7	20	0.35	4	20	0.2	0	20	0
2020	2020-08-21	9:00—9:30	10	20	0.5	7	20	0.35	3	20	0.15	1	20	0.05
2020	2020-08-21	9:30—10:00	12	20	0.6	4	20	0.2	0	20	0	3	20	0.15
2020	2020-08-21	10:00—10:30	10	20	0.5	10	20	0.5	0	20	0	1	20	0.05
2020	2020-08-21	10:30—11:00	11	20	0.55	11	20	0.55	0	20	0	1	20	0.05
2020	2020-08-21	11:00—11：30	20	20	1	1	20	0.05	0	20	0	2	20	0.1
2020	2020-08-21	12:00—12:30	0	20	0	1	20	0.05	0	20	0	0	20	0
2020	2020-08-21	12:30—13:00	14	20	0.7	2	20	0.1	3	20	0.15	1	20	0.05
2020	2020-08-21	13:00—13:30	18	20	0.9	23	20	1.15	1	20	0.05	0	20	0
2020	2020-08-21	13:30—14:00	13	20	0.65	2	20	0.1	1	20	0.05	1	20	0.05
2020	2020-08-21	14:00—14:30	20	20	1	18	20	0.9	2	20	0.1	0	20	0
2020	2020-08-21	14:30—15:00	0	20	0	9	20	0.45	0	20	0	0	20	0
2020	2020-08-21	15:00—15:30	12	20	0.6	7	20	0.35	7	20	0.35	0	20	0
2020	2020-08-21	15:30—16:00	9	20	0.45	22	20	1.1	4	20	0.2	2	20	0.1
2020	2020-08-21	16:00—16:30	9	20	0.45	15	20	0.75	0	20	0	0	20	0
2020	2020-08-21	16:30—17:00	16	20	0.8	0	20	0	2	20	0.1	0	20	0
2020	2020-08-22	8:00—8:30	7	20	0.35	10	20	0.5	1	20	0.05	4	20	0.2
2020	2020-08-22	8:30—9:00	0	20	0	12	20	0.6	1	20	0.05	16	20	0.8
2020	2020-08-22	9:00—9:30	8	20	0.4	0	20	0	0	20	0	13	20	0.65
2020	2020-08-22	9:30—10:00	3	20	0.15	8	20	0.4	0	20	0	11	20	0.55
2020	2020-08-22	10:00—10:30	6	20	0.3	14	20	0.7	0	20	0	1	20	0.05
2020	2020-08-22	10:30—11:00	6	20	0.3	14	20	0.7	2	20	0.1	6	20	0.3
2020	2020-08-22	11:00—11：30	1	20	0.05	11	20	0.55	2	20	0.1
2020	2020-08-22	12:00—12:30	2	20	0.1	4	20	0.2	0	20	0	0	20	0
2020	2020-08-22	12:30—13:00	0	20	0	0	20	0	0	20	0	10	20	0.5
2020	2020-08-22	13:00—13:30	0	20	0	17	20	0.85	0	20	0	6	20	0.3
2020	2020-08-22	13:30—14:00	0	20	0	3	20	0.15	4	20	0.2	0	20	0
2020	2020-08-22	14:00—14:30	14	20	0.7	0	20	0	0	20	0	5	20	0.25
2020	2020-08-22	14:30—15:00	0	20	0	19	20	0.95	2	20	0.1	10	20	0.5
2020	2020-08-22	15:00—15:30	0	20	0	10	20	0.5	4	20	0.2	11	20	0.55
2020	2020-08-22	15:30—16:00	0	20	0	21	20	1.05	3	20	0.15	2	20	0.1
2020	2020-08-22	16:00—16:30	0	20	0	8	20	0.4	0	20	0	5	20	0.25
2020	2020-08-22	16:30—17:00	0	20	0	10	20	0.5	2	20	0.1	2	20	0.1
2020	2020-08-22	17:00—17:30				4	20	0.2	0	20	0
2020	2020-08-23	8:00—8:30	10	20	0.5							2	20	0.1
2020	2020-08-23	8:30—9:00	12	20	0.6							0	20	0
2020	2020-08-23	9:00—9:30	15	20	0.75							3	20	0.15
2020	2020-08-23	9:30—10:00	20	20	1							2	20	0.1
2020	2020-08-23	10:00—10:30	12	20	0.6							0	20	0
2020	2020-08-23	10:30—11:00	10	20	0.5							2	20	0.1
2020	2020-08-23	11:00—11：30	9	20	0.45							3	20	0.15
2020	2020-08-23	12:00—12:30	0	20	0							0	20	0
2020	2020-08-23	12:30—13:00	0	20	0							4	20	0.2
2020	2020-08-23	13:00—13:30										0	20	0
2020	2020-08-23	13:30—14:00										2	20	0.1
2020	2020-08-23	14:00—14:30										1	20	0.05
2020	2020-08-23	14:30—15:00										3	20	0.15
2020	2020-08-23	15:00—15:30										0	20	0
2020	2020-08-23	15:30—16:00										5	20	0.25
2020	2020-08-23	16:00—16:30										1	20	0.05
2020	2020-08-23	16:30—17:00										3	20	0.15
2020	2020-08-24	10:30—11:00										0	20	0
2020	2020-08-24	11:00—11：30										2	20	0.1
2020	2020-08-24	12:00—12:30										0	20	0
2020	2020-08-24	12:30—13:00										0	20	0
2020	2020-08-24	13:00—13:30										1	20	0.05
2020	2020-08-24	13:30—14:00										0	20	0
2020	2020-08-24	14:00—14:30										0	20	0

## Sheet: Visit duration
Raw data of visit duration by pollinator Bombus trifasciatus to flowers of four experimental treatments in Impatiens oxyanthera, collected by Dengfei Li, Yi Lin and Qiong Wang
Experimental treatments flowers	Visit duration (s)
Control flower	3.62
Control flower	1.77
Control flower	5.47
Control flower	3.39
Control flower	5.09
Control flower	4.27
Control flower	6.35
Control flower	2.74
Control flower	9.03
Control flower	5.01
Control flower	6.94
Control flower	3.14
Control flower	13.35
Control flower	10.09
Control flower	2.18
Control flower	6.92
Control flower	2.02
Control flower	9.84
Control flower	14.83
Control flower	6.7
Control flower	7.75
Control flower	4.59
Control flower	3.79
Control flower	3.22
Control flower	5.01
Control flower	7.52
Control flower	4.62
Control flower	3.38
Control flower	4.27
Control flower	17.86
Control flower	2.82
Control flower	2.66
Control flower	5.17
Control flower	4.36
Control flower	7.81
Control flower	3.05
Control flower	9.35
Control flower	5.16
Flower removed of pollen	3.64
Flower removed of pollen	4.25
Flower removed of pollen	3.73
Flower removed of pollen	4.38
Flower removed of pollen	3.25
Flower removed of pollen	2.01
Flower removed of pollen	4.56
Flower removed of pollen	3.67
Flower removed of pollen	3.13
Flower removed of pollen	2.62
Flower removed of pollen	4.02
Flower removed of pollen	2.45
Flower removed of pollen	4.46
Flower removed of pollen	4.75
Flower removed of pollen	2.72
Flower removed of pollen	2.89
Flower removed of pollen	1.93
Flower removed of pollen	2.58
Flower removed of pollen	4.02
Flower removed of pollen	5.98
Flower removed of pollen	1.37
Flower removed of pollen	5.58
Flower removed of pollen	3.56
Flower removed of pollen	3.17
Flower removed of pollen	4.53
Flower removed of pollen	4.66
Flower removed of pollen	4.27
Flower removed of pollen	3.41
Flower removed of pollen	2.96
Flower removed of pollen	4.26
Flower removed of nectar	3.06
Flower removed of nectar	2.9
Flower removed of nectar	4.58
Flower removed of nectar	2.58
Flower removed of nectar	3.75
Flower removed of nectar	4.74
Flower removed of nectar	3.88
Flower removed of nectar	3.39
Flower removed of nectar	4.76
Flower removed of nectar	4.08
Flower removed of nectar	3.14
Flower removed of nectar	2.98
Flower removed of nectar	2.33
Flower removed of nectar	3.22
Flower removed of nectar	11.38
Flower removed of nectar	5.26
Flower removed of nectar	3.78
Flower removed of nectar	3.62
Flower removed of nectar	4.99
Flower removed of nectar	3.63
Flower removed of nectar	2.82
Flower removed of nectar	5.39
Flower removed of nectar	21.88
Flower removed of nectar	2.42
Flower removed of nectar	7.83
Flower removed of nectar	12.76
Flower removed of nectar	18.47
Flower removed of nectar	5.57
Flower removed of nectar	12.28
Flower removed of nectar	5.73
Flower removed of nectar	5.67
Flower removed of nectar	4.27
Flower removed of nectar	3.31
Flower removed of nectar	6.23
Flower removed of nectar	10.43
Flower removed of nectar	4.35
Flower removed of nectar	7.68
Flower removed of nectar	2.49
Flower removed of nectar	3.72
Flower removed of pollen and nectar	6.43
Flower removed of pollen and nectar	2.57
Flower removed of pollen and nectar	1.93
Flower removed of pollen and nectar	5.48
Flower removed of pollen and nectar	1.12
Flower removed of pollen and nectar	0.88
Flower removed of pollen and nectar	1.77
Flower removed of pollen and nectar	4.66
Flower removed of pollen and nectar	2.26
Flower removed of pollen and nectar	1.28
Flower removed of pollen and nectar	4.26
Flower removed of pollen and nectar	2.41
Flower removed of pollen and nectar	3.71
Flower removed of pollen and nectar	2.25
Flower removed of pollen and nectar	2.57
Flower removed of pollen and nectar	5.55
Flower removed of pollen and nectar	1.45
Flower removed of pollen and nectar	0.89
Flower removed of pollen and nectar	1.52
Flower removed of pollen and nectar	3.56
Flower removed of pollen and nectar	1.21
Flower removed of pollen and nectar	1.45
